# Supplementary material for: Cryptic “royal” subfamilies in honey bee (Apis mellifera) colonies
Source: PLoS One. 2018 Jul 11;13(7):e0199124. doi: 10.1371/journal.pone.0199124 (PMC6040692; doi:10.1371/journal.pone.0199124)
Supplement: S1 File — (XLSX) [file pone.0199124.s001.xlsx]

## Sheet: Sheet1
Cryptic "royal" subfamilies in honey bee (Apis mellifera) colonies
James M. Withrow(1,2,3), David R. Tarpy(1,2,3)
1 Department of Entomology and Plant Pathology, North Carolina State University, Raleigh, North Carolina, United States of America
2 Inter-deparmental program in Biology, North Carolina State University, Raleigh, North Carolina, United States of America
3 WM Keck Center for Behavioral Biology, North Carolina State University, Raleigh, North Carolina, United States of America
email: jmwithro@ncsu.edu

## Sheet: Colony 1
Queen genotype
	B124		A88		Ap43		Ap81
	212	220	148	148	137	145	127	135
Queen genotypes split A
A01	212	220	140	148	145	0	127	135
A02	212	220	148	0	135	145	127	0
A03	212	220	148	0	137	0	127	135
A04	212	218	140	148	137	149	127	135
A05	212	220	140	148	137	145	135	0
A06	212	220	140	148	137	145	127	135
A07	218	220	140	148	137	145	127	135
A08	212	220	148	152	137	145	127	135
A09	216	220	140	148	145	0	127	135
A10	220	0	140	148	145	0	127	135
A11	212	220	148	0	137	0	127	135
A12	212	218	140	148	137	149	127	135
A13	212	0	140	148	137	145	127	135
A14	0	0	136	148	137	145	127	135
A15	212	218	140	148	137	145	127	135
A16	216	220	148	0	137	149	127	135
A17	218	220	140	148	137	145	127	0
A18	212	220	148	0	137	145	127	135
A19	212	216	140	148	145	0	135	0
A20	220	224	148	0	137	149	135	0
A21	212	220	148	0	137	0	135	0
A23	220	0	148	0	137	0	135	0
A24	212	226	136	148	137	0	127	135
A25	220	0	140	148	145	0	135	0
A26	212	226	136	148	137	0	127	135
A27	220	224	148	0	137	149	127	135
A28	212	220	140	148	137	145	135	0
A29	218	220	148	0	135	145	127	135
A30	212	226	140	148	137	165	127	135
A31	212	220	140	148	137	145	127	0
A32	212	218	148	0	135	137	127	135
A33	220	0	140	148	145	0	135	0
A34	212	226	136	148	137	0	127	135
A36	212	220	140	148	137	145	135	0
A37	218	220	148	0	135	145	127	135
A38	212	226	140	148	137	165	127	135
A39	212	220	140	148	137	145	127	0
A40	212	218	148	0	135	137	127	135
A41	220	0	148	0	145	0	135	0
A42	216	220	140	148	137	145	127	135
A43	220	224	148	0	145	149	127	135
A44	212	220	140	148	137	145	127	0
A45	216	220	140	148	137	145	127	135
A46	216	220	140	148	145	0	127	135
A47	212	216	140	148	137	145	135	0
A48	216	220	148	150	137	145	135	0
Queen genotypes split B
B01	212	0	148	152	145	0	127	135
B02	212	216	140	148	145	0	135	0
B03	212	220	148	0	137	145	135	0
B04	212	224	148	0	137	149	135	0
B05	220	0	148	0	145	0	127	0
B06	0	0	148	0	137	145	135	0
B07	212	216	148	150	137	0	135	0
B08	212	216	140	148	137	145	127	135
B09	212	220	148	0	137	145	127	135
B10	212	218	148	0	135	137	127	135
B11	0	0	148	0	137	149	127	135
B12	220	0	148	0	145	0	135	0
B13	212	0	148	0	137	145	127	135
B14	212	0	148	0	145	0	135	0
B15	212	0	148	0	137	0	135	0
B16	218	220	148	0	137	145	127	0
B17	220	0	148	0	145	0	127	0
B18	212	0	140	148	145	0	127	135
B20	218	220	148	0	135	145	135	0
B21	212	216	140	148	137	145	127	135
B22	0	0	148	0	137	149	135	0
B23	212	220	148	0	137	145	135	0
B24	212	220	140	148	137	145	135	0
B25	212	0	148	0	137	0	127	0
B26	0	0	148	0	137	0	127	0
B27	212	0	148	0	137	0	127	135
B28	218	220	140	148	137	149	127	135
B29	212	220	148	152	145	0	127	0
B30	212	220	140	148	137	145	135	0
B31	212	220	148	152	137	145	127	0
B32	212	220	140	148	145	0	127	135
B33	220	0	148	0	145	0	127	0
B34	220	0	148	0	145	0	135	0
B35	220	0	148	0	137	0	127	0
B36	212	216	140	148	145	0	127	135
B37	212	0	148	0	137	0	127	0
B38	212	216	148	0	137	145	135	0
B39	212	220	148	0	137	145	135	0
B40	220	0	148	0	137	0	135	0
Worker genotypes
W01	216	220	148	0	137	0	127	135
W02	212	220	148	0	137	145	135	0
W03	212	0	148	0	137	0	127	135
W04	0	0	148	0	137	149	127	135
W05	216	220	148	0	135	145	127	0
W06	220	224	148	0	137	149	135	0
W07	212	218	140	148	145	0	127	0
W08	212	0	140	148	145	0	127	135
W09	212	216	140	148	145	0	135	0
W11	0	0	148	0	145	149	127	135
W12	218	220	148	0	137	145	127	0
W13	0	0	140	148	135	145	127	0
W14	0	0	148	0	137	145	127	135
W16	212	220	148	0	137	145	135	0
W17	212	218	148	0	137	145	127	0
W18	212	214	140	148	135	145	127	135
W19	212	220	140	148	145	0	127	0
W20	212	220	148	0	137	145	135	0
W21	216	220	148	0	0	0	127	135
W22	216	220	148	0	137	0	127	135
W23	212	220	148	0	137	0	135	0
W24	218	220	148	0	137	145	127	135
W26	212	220	140	148	137	145	127	135
W27	216	220	148	0	137	0	135	0
W28	212	0	148	152	137	145	127	0
W29	216	220	148	0	135	145	127	0
W30	212	216	148	0	137	145	135	0
W31	212	220	148	0	137	145	127	135
W32	212	220	140	148	145	0	127	0
W33	0	0	148	0	137	145	127	135
W34	220	224	148	0	145	149	127	135
W35	220	0	148	0	137	145	127	135
W36	212	220	148	0	137	145	127	135
W37	216	220	148	0	137	145	127	135
W38	212	220	148	0	137	145	127	135
W39	216	220	148	0	137	145	135	0
W40	218	220	140	148	145	149	127	0
W41	216	220	140	148	145	0	127	135
W42	212	220	140	148	137	145	135	0
W43	212	220	148	0	137	145	135	0
W44	212	220	148	0	137	145	127	135
W45	216	220	148	0	0	0	127	0
W46	216	220	148	150	137	145	127	135
W47	212	220	148	0	137	0	135	0
W48	218	220	148	0	137	145	127	135
W49	218	220	140	148	145	0	127	0
W50	212	218	148	0	135	137	127	135
W51	216	220	148	0	137	0	127	135
W52	212	216	148	0	137	145	127	135
W53	212	216	148	0	0	0	127	135
W54	212	220	148	152	145	0	127	0
W55	0	0	148	0	135	145	127	135
W56	212	0	140	148	145	0	135	0
W57	216	220	148	0	137	145	127	135
W58	212	0	148	0	137	0	127	135
W59	216	220	140	148	145	0	127	135
W60	212	220	148	152	137	145	127	135
W61	212	220	148	152	135	145	127	135
W62	220	0	140	148	137	145	135	0
W63	212	216	148	150	137	0	135	0
W64	212	0	140	148	137	145	127	0
W65	212	216	148	0	137	0	135	0
W66	212	216	148	0	137	0	135	0
W67	212	224	148	0	145	149	135	0
W68	212	0	140	148	145	0	127	0
W69	216	220	148	0	135	145	127	0
W70	212	220	140	148	145	0	127	135
W71	212	216	148	0	137	145	135	0
W72	216	220	148	150	137	145	127	135
W73	220	0	148	0	137	0	135	0
W74	216	220	140	148	145	0	127	135
W75	216	220	140	148	145	0	127	135
W76	212	0	140	148	145	0	127	135
W77	212	220	140	148	137	145	127	135
W78	212	220	140	148	145	0	127	135
W79	212	0	148	0	137	145	127	135
W80	216	220	140	148	137	145	135	0
W81	212	0	148	0	137	145	127	135
W82	212	218	140	148	145	0	127	0
W83	212	218	140	148	137	145	127	135
W84	212	220	140	148	137	145	127	135
W85	216	220	140	148	0	0	127	0
W86	220	0	140	148	145	0	135	0
W87	212	0	140	148	145	0	127	0
W88	212	220	148	0	137	145	127	135
W89	218	220	140	148	145	0	127	135
W90	216	220	148	0	137	0	135	0
W91	220	0	140	148	137	145	127	135
W92	216	220	140	148	145	0	135	0
W93	0	0	148	0	137	145	127	0
W94	212	220	148	0	137	0	135	0
W95	212	220	148	0	137	145	135	0
W96	0	0	140	148	0	0	127	135

## Sheet: Colony 2
Queen Genotype
	B124		A88		A24		A76		Ap43		Ap81
	212	212	148	148	102	106	209	209	145	145	127	135
Queen genotypes split A
A01	212	218	142	148	0	0	209	0	145	0	0	0
A03	0	0	148	0	0	0	209	0	145	0	0	0
A04	0	0	148	0	0	0	209	0	145	0	0	0
A06	0	0	148	0	0	0	209	0	145	0	0	0
A07	0	0	136	148	102	0	0	0	145	0	0	0
A08	212	0	148	0	0	0	209	0	145	169	127	0
A09	212	0	140	148	0	0	209	244	145	0	135	0
A10	212	0	148	0	92	102	209	0	145	0	135	0
A11	212	220	136	148	92	102	209	248	145	0	127	135
A12	212	220	136	148	92	102	209	248	145	0	135	0
A13	212	214	138	148	0	0	209	259	143	145	135	0
A15	212	216	148	0	102	0	209	0	135	145	135	0
A16	212	0	148	0	92	102	209	0	145	165	0	0
A18	212	0	148	0	0	0	209	0	145	0	135	0
SQ01	212	0	148	0	90	92	209	0	145	169	127	0
Queen genotypes split B
B01	0	0	148	0	92	102	0	0	0	0	209	0
B02	212	0	148	0	0	0	209	0	145	169	127	135
B03	212	216	148	0	0	0	209	0	135	145	135	0
B04	212	0	148	0	92	102	209	0	145	169	127	135
B07	212	0	148	0	92	102	209	259	145	0	127	129
B08	212	0	148	0	92	102	209	0	145	169	127	0
B09	212	216	148	0	0	0	209	0	135	145	135	0
B12	0	0	148	0	106	0	145	0	0	0	209	0
B13	212	218	148	0	0	0	209	0	145	0	0	0
B14	212	0	148	0	92	102	209	0	145	0	127	0
B15	212	0	148	0	92	102	209	0	145	169	127	0
B16	212	0	148	0	92	106	209	0	145	165	127	135
B17	212	0	148	0	102	106	209	259	145	0	135	0
B18	212	214	140	148	92	102	209	259	143	145	127	135
B19	212	0	148	0	102	0	209	292	145	0	135	0
B20	212	0	148	0	0	0	209	259	145	0	127	135
B21	212	0	148	0	0	0	209	292	145	0	127	135
B22	212	0	148	0	92	102	209	259	145	0	0	0
B23	212	220	136	148	92	102	209	248	145	0	135	0
B24	212	0	148	0	0	0	209	0	145	169	127	0
Worker genotypes
W01	212	216	148	0	102	0	209	0	135	145	135	0
W02	212	0	148	0	102	0	209	0	145	169	127	0
W03	212	0	148	0	102	0	209	292	137	145	127	135
W04	212	0	148	0	94	106	209	0	137	145	135	0
W05	212	0	148	0	102	0	209	292	137	145	127	135
W06	212	0	148	0	104	106	209	259	145	0	127	0
W07	212	0	148	0	102	0	209	0	145	169	127	0
W08	212	216	148	0	94	106	209	0	135	145	127	135
W09	212	0	148	0	0	0	209	0	145	169	127	135
W10	212	214	140	148	102	0	209	259	143	145	127	135
W11	212	0	148	0	102	0	209	292	137	145	127	135
W12	212	214	140	148	94	106	209	259	143	145	127	135
W13	212	218	142	148	94	106	209	0	145	0	127	0
W14	212	0	148	0	104	106	209	259	145	0	127	135
W15	212	0	148	0	104	106	209	0	145	169	127	135
W16	212	0	140	148	94	106	209	244	145	0	135	0
W17	212	0	148	0	0	0	209	0	145	169	127	135
W18	212	216	148	0	102	0	209	0	135	145	135	0
W19	212	0	148	0	102	0	209	292	137	145	135	0
W20	212	0	148	0	0	0	209	259	145	0	127	0
W21	212	214	140	148	102	106	209	0	143	145	135	0
W22	212	220	136	148	106	0	209	248	145	0	127	135
W23	212	0	148	0	94	106	209	0	145	165	127	135
W24	212	0	148	0	104	106	209	0	145	0	127	135
W25	212	0	148	0	102	0	209	0	145	169	127	135
W26	212	220	136	148	102	0	209	248	145	0	135	0
W27	212	0	148	0	0	0	209	292	137	145	135	0
W28	212	0	148	0	102	0	209	0	145	169	127	135
W29	212	0	148	0	94	106	209	259	145	0	127	135
W30	212	0	148	0	0	0	209	0	145	169	127	0
W31	212	0	148	0	104	106	209	0	145	169	127	135
W32	212	216	148	0	94	106	209	0	135	145	127	135
W33	212	218	142	148	102	0	209	0	145	0	127	135
W34	212	218	142	148	102	0	209	0	145	0	127	135
W35	212	0	148	0	102	0	209	265	145	169	127	0
W36	212	0	148	0	94	106	209	0	137	145	127	135
W37	212	0	148	0	94	106	209	0	145	169	127	135
W38	212	0	148	0	94	106	209	0	145	165	135	0
W39	212	216	148	0	94	106	209	0	135	145	127	135
W40	212	0	148	0	94	106	209	0	145	165	135	0
W41	212	214	140	148	102	0	209	259	143	145	127	135
W42	212	0	148	0	102	0	209	0	145	165	135	0
W43	212	0	148	0	104	106	209	259	145	0	127	0
W44	212	220	136	148	0	0	209	248	145	0	135	0
W45	212	220	136	148	0	0	209	248	145	0	127	135
W46	212	220	140	148	94	106	209	259	143	145	127	135
W47	212	216	148	0	94	106	209	0	135	145	135	0
W48	212	0	140	148	94	106	209	244	145	0	135	0
W49	212	214	140	148	102	0	209	259	143	145	127	135
W50	212	0	148	0	102	0	209	0	145	0	127	0
W51	212	0	148	0	104	106	209	259	145	0	127	135
W52	212	0	148	0	0	0	209	0	137	145	135	0
W53	212	0	148	0	94	106	209	259	145	0	127	0
W54	212	0	148	0	94	106	209	0	145	0	127	0
W55	212	0	148	0	94	106	209	259	145	0	127	0
W56	212	0	148	0	102	106	209	259	145	0	127	0
W57	212	0	148	0	102	106	209	0	145	169	127	0
W58	212	216	148	0	102	0	209	0	135	145	127	135
W59	212	218	142	148	104	106	209	0	145	0	127	0
W60	212	0	148	0	0	0	209	0	137	145	127	135
W61	212	218	142	148	0	0	209	0	145	0	127	135
W62	212	0	148	0	0	0	209	0	145	0	127	0
W63	212	220	136	148	0	0	209	248	145	0	127	135
W64	212	214	140	148	94	106	209	259	143	145	135	0
W65	212	0	148	0	102	0	209	0	137	145	135	0
W66	212	218	142	148	102	0	209	0	145	0	127	0
W67	212	220	136	148	94	106	209	248	145	0	135	0
W68	212	0	148	0	102	106	209	292	137	145	135	0
W69	212	0	140	148	94	106	209	244	145	0	135	0
W70	212	216	148	0	102	106	209	0	135	145	135	0
W71	212	214	140	148	94	102	209	259	143	145	127	135
W72	212	0	148	0	0	0	209	0	137	145	127	135
W73	212	216	148	0	102	0	209	0	135	145	135	0
W74	212	214	140	148	102	0	209	259	143	145	127	135
W75	212	0	148	0	94	106	209	259	145	0	127	135
W76	220	0	148	0	102	106	209	0	137	145	135	0
W77	212	216	148	0	94	102	209	0	135	145	127	135
W78	212	220	136	148	94	106	209	248	145	0	127	135
W79	212	0	148	0	94	106	209	0	145	165	135	0
W80	212	218	142	148	104	106	209	0	145	0	127	0
W81	212	220	140	148	102	106	209	259	137	145	127	135
W82	212	0	148	0	102	106	209	0	145	169	127	135
W83	212	0	148	0	94	106	209	259	145	0	127	135
W84	212	0	148	0	0	0	209	292	137	145	127	135
W85	212	220	136	148	0	0	209	248	145	0	135	0
W86	212	216	148	0	0	0	209	0	135	145	135	0
W87	212	220	148	0	102	106	209	0	145	169	127	0
W88	212	0	140	148	104	0	209	0	145	0	135	0
W89	212	0	148	0	0	0	209	0	145	169	127	135
W90	212	220	136	148	102	0	0	0	145	0	127	135
W91	212	220	136	148	0	0	0	0	145	0	135	0
W92	212	220	148	0	102	106	209	0	137	145	127	135
W93	212	220	136	148	94	106	209	248	145	0	135	0
W94	212	0	148	0	0	0	209	0	137	145	135	0
W95	212	0	148	0	94	106	209	292	137	145	127	135
W96	212	0	148	0	0	0	209	0	137	145	127	135

## Sheet: Colony 3
Queen Genotype
	B124		A88		ApJC2		Ap43		Ap81		A113
	212	216	136	148	182	186	145	145	127	135	214	220
Queen genotypes split A
A18	212	0	148	0	186	0	135	0	132	135	228	0
A19	216	0	148	0	186	0	135	0	135	0	220	0
A06	216	0	148	0	174	186	135	145	135	0	220	228
A07	212	216	148	0	186	190	135	145	127	135	214	220
A08	214	216	136	148	174	186	135	145	135	0	220	228
A09	212	216	136	148	186	0	135	145	127	135	214	228
A10	212	216	136	148	182	186	135	145	127	135	220	228
A11	212	216	140	148	182	186	135	145	135	0	214	228
A12	214	216	148	0	174	182	135	145	135	0	220	228
A13	212	216	136	148	182	186	135	145	127	135	220	228
A14	212	216	136	148	186	190	135	145	127	135	226	228
A15	216	0	148	0	174	182	135	145	135	0	0	0
A25	212	0	140	148	186	0	135	145	135	0	228	0
A01	212	0	136	148	182	0	145	149	127	135	214	224
A03	216	0	136	148	174	182	145	149	135	0	0	0
A05	212	0	148	0	182	186	145	149	127	135	226	228
A20	212	0	148	0	182	219	145	149	132	135	220	0
A21	216	0	148	0	182	0	145	149	132	135	228	0
A22	212	0	136	0	182	0	145	149	132	135	220	228
A23	212	216	136	140	186	0	145	149	132	135	220	0
A26	216	0	148	0	182	0	145	149	132	135	220	0
A27	212	0	136	0	182	219	145	149	132	135	214	228
A28	212	214	148	0	174	182	145	149	132	135	214	228
A29	216	0	136	148	182	186	145	149	127	135	0	0
A31	216	0	136	0	182	215	145	149	132	135	220	0
A32	216	0	136	0	186	0	145	149	132	135	220	0
Queen genotypes split B
B01	212	0	136	148	182	186	145	149	127	135	214	220
B02	212	216	148	0	182	186	145	149	127	135	214	228
B03	214	216	148	0	174	186	135	145	135	0	220	228
B04	216	0	136	148	182	190	135	145	127	135	220	226
B05	216	0	148	0	174	182	135	145	135	0	220	228
B06	212	216	140	148	182	186	137	149	135	135	214	228
B07	214	216	136	148	174	186	145	149	135	0	220	228
B08	212	0	148	0	186	0	145	149	127	135	0	0
B17	212	216	136	148	186	190	145	149	127	135	220	0
B18	212	216	136	140	182	186	135	145	135	0	220	0
B19	212	216	136	148	0	0	145	149	127	135	214	228
B20	212	214	136	148	174	186	145	149	135	0	214	228
B21	212	216	148	0	182	186	135	145	127	135	226	228
B22	216	0	136	148	174	182	135	145	135	0	220	0
B23	212	216	136	148	182	190	145	149	127	135	220	226
B24	216	0	148	0	174	186	145	149	135	0	220	0
B25	212	0	140	148	186	0	135	145	135	0	0	0
B27	212	0	136	140	186	0	135	145	135	0	226	228
B28	212	216	148	0	174	186	135	145	135	0	220	228
B29	216	218	136	148	186	0	143	149	135	0	0	0
B31	216	0	148	0	186	0	135	145	127	135	0	0
Worker genotypes
W28	212	216	140	148	186	0	135	137	135	0	214	228
W29	212	216	136	140	182	186	135	137	127	135	214	220
W01	212	216	148	0	186	0	135	145	135	0	214	220
W04	212	216	148	0	182	186	135	145	127	135	214	228
W05	212	216	148	0	182	186	135	145	127	135	220	228
W06	212	216	140	148	186	0	135	145	135	0	214	220
W07	212	216	148	0	182	186	135	145	127	135	214	220
W08	212	216	136	148	186	0	135	145	127	135	214	220
W14	212	216	148	0	182	0	135	145	127	135	220	0
W17	212	226	148	0	182	186	135	145	135	0	220	0
W18	212	0	140	148	182	186	135	145	135	0	214	0
W25	212	0	140	148	182	186	135	145	135	0	220	0
W37	214	216	148	0	174	186	135	145	135	0	214	220
W39	216	0	148	0	182	186	135	145	127	135	220	0
W50	212	216	148	0	182	186	135	145	127	135	214	228
W51	216	226	136	148	182	186	135	145	135	0	220	228
W53	212	216	136	148	182	190	135	145	127	135	214	220
W55	212	216	148	0	186	0	135	145	127	135	214	220
W56	212	216	148	0	186	0	135	145	127	135	214	0
W63	212	216	148	0	186	190	135	145	127	135	214	220
W65	216	0	136	148	182	186	135	145	127	135	220	228
W70	0	0	0	0	182	0	135	145	127	135	220	0
W71	212	216	148	0	186	0	135	145	135	0	212	220
W73	212	216	136	148	186	190	135	145	127	135	214	228
W74	214	216	136	148	182	0	135	145	127	135	220	0
W75	212	0	140	148	182	186	135	145	135	0	214	228
W77	212	216	148	0	182	0	135	145	127	135	220	0
W83	212	216	148	0	186	0	135	145	127	135	214	226
W85	212	216	136	148	182	190	135	145	127	135	226	228
W87	212	0	140	148	0	0	135	145	135	0	220	0
W88	212	0	148	0	0	0	135	145	127	135	214	228
W11	212	0	148	0	182	215	137	145	135	0	214	0
W19	212	0	148	0	186	0	137	145	135	0	214	226
W31	212	0	148	0	186	0	137	145	127	135	214	0
W32	212	0	148	0	182	0	137	145	135	0	214	0
W36	0	0	148	0	186	0	137	145	127	135	214	228
W43	212	0	148	0	182	0	137	145	135	0	214	0
W59	212	0	148	0	186	0	137	145	127	135	214	224
W67	212	0	148	0	182	0	137	145	135	0	220	0
W82	212	0	148	0	186	0	137	145	127	135	220	0
W96	212	0	148	0	186	0	137	145	127	135	214	220
W09	212	214	140	148	174	182	143	145	127	135	214	220
W10	212	214	140	148	170	182	143	145	135	0	214	0
W48	212	214	140	148	174	186	143	145	127	135	220	0
W12	212	0	148	0	182	215	145	0	127	0	220	0
W20	212	218	142	148	186	0	145	0	127	0	214	220
W21	212	0	148	0	178	182	145	0	127	135	214	220
W22	212	220	136	148	182	186	145	0	127	135	214	0
W24	212	220	136	148	182	186	145	0	127	135	220	0
W33	212	0	148	0	182	0	145	0	127	0	214	226
W34	212	218	142	148	186	0	145	0	127	0	214	220
W35	212	220	136	148	182	0	145	0	127	135	214	220
W44	212	0	148	0	186	0	145	0	127	0	214	220
W46	212	0	148	0	186	0	145	0	127	0	220	0
W47	212	220	136	148	182	0	145	0	127	135	220	0
W60	212	218	142	148	178	0	145	0	127	135	220	0
W68	212	220	136	148	182	186	145	0	135	0	220	0
W69	212	220	136	148	186	0	145	0	127	135	212	220
W79	212	0	140	148	186	0	145	0	135	0	220	0
W80	212	220	136	148	186	0	145	0	135	0	214	220
W84	212	218	142	148	186	0	145	0	127	135	220	228
W92	212	220	136	148	186	0	145	0	127	135	214	220
W93	212	220	136	148	186	0	145	0	135	0	220	0
W95	212	0	148	0	182	215	145	0	127	135	214	220
W02	212	214	148	0	174	182	145	149	127	135	220	0
W03	212	216	136	148	186	0	145	149	127	135	214	228
W13	212	0	140	148	186	0	145	149	135	0	214	228
W15	212	216	148	0	186	0	145	149	127	135	214	228
W16	216	0	136	148	186	0	145	149	127	135	214	220
W26	212	0	148	0	186	0	145	149	127	135	214	228
W27	212	0	136	148	182	0	145	149	127	135	220	0
W30	212	0	148	0	182	186	145	149	127	135	214	220
W38	212	216	136	148	182	186	145	149	127	135	214	220
W40	212	216	136	148	186	190	145	149	127	135	220	228
W41	212	216	136	148	186	0	145	149	127	135	226	228
W42	216	0	148	0	174	186	145	149	135	0	214	220
W49	212	0	140	148	186	0	145	149	135	0	214	228
W52	212	0	136	140	186	0	145	149	135	0	220	228
W54	212	0	148	0	182	186	145	149	127	135	220	0
W61	212	216	136	140	186	0	145	149	135	0	214	220
W62	212	216	136	148	182	0	145	149	127	135	220	0
W64	216	0	136	148	186	0	145	149	127	135	214	228
W66	212	216	148	0	186	0	145	149	127	135	214	220
W76	212	0	148	0	182	186	145	149	127	135	214	220
W78	212	0	136	148	186	0	145	149	127	135	220	0
W86	212	216	136	148	174	186	145	149	135	0	220	0
W89	212	0	148	0	182	0	145	149	127	135	220	228
W90	212	216	136	140	182	186	145	149	135	0	214	220
W45	212	0	148	0	182	190	145	165	127	135	214	0
W58	212	0	148	0	182	186	145	165	135	0	214	220
W72	212	0	148	0	182	186	145	165	135	0	220	228
W81	212	0	148	0	182	190	145	165	135	0	214	220
W94	212	0	148	0	186	190	145	165	127	135	214	0
W57	212	0	148	0	174	186	145	169	127	135	214	220
W91	212	0	148	0	174	182	145	169	127	0	220	0

## Sheet: Colony 4
Queen Genotype
	B124		A88		Ap43		Ap81		A76
	212	220	148	148	137	145	127	135	209	232
Queen genotypes split A
A01	212	214	148	0	137	0	124	127	209	259
A02	212	220	140	148	145	0	127	135	209	259
A03	220	0	148	0	137	145	127	0	209	244
A04	216	220	148	0	145	0	135	0	209	0
A05	212	214	148	0	137	0	124	127	232	259
A06	212	214	148	0	137	0	124	135	232	259
A07	212	220	140	148	137	145	127	0	209	259
A08	212	220	148	0	137	145	127	135	209	0
A09	220	226	136	148	137	145	127	0	209	0
A10	212	220	148	0	137	149	127	135	209	232
A11	220	0	148	0	145	0	127	0	209	244
A12	212	0	148	0	137	145	127	135	209	0
A13	216	220	140	148	145	0	127	135	0	0
A14	216	220	148	150	137	0	127	135	0	0
A15	212	226	136	148	137	145	127	135	209	0
A16	212	220	148	0	137	145	127	0	209	244
A17	214	220	148	0	137	145	124	135	209	259
A21	212	216	148	0	145	0	135	0	232	0
A22	212	226	136	148	137	145	127	135	232	0
A23	212	226	136	148	137	0	127	135	209	0
A24	212	226	136	148	137	145	127	135	232	0
A25	212	0	148	0	145	0	127	135	209	0
A26	212	220	140	148	137	145	127	0	232	259
A27	212	220	148	0	137	145	127	135	232	244
A28	212	220	148	0	137	145	127	0	209	244
A29	212	226	140	148	137	165	127	135	232	0
A30	220	226	136	148	137	145	127	135	209	0
A31	212	0	140	148	137	145	127	135	232	259
A32	220	0	148	0	137	145	127	135	209	244
A33	212	220	140	148	137	145	127	135	232	259
A34	220	226	136	148	137	0	127	0	232	0
A36	212	220	140	148	145	0	127	145	209	259
A37	214	220	148	0	137	0	124	135	232	259
A38	212	216	148	0	137	145	135	0	209	0
A39	220	226	140	148	145	165	135	0	232	0
A40	220	0	148	0	145	0	127	0	232	244
A41	212	0	140	148	137	145	127	135	232	259
Queen genotypes split B
B01	220	0	148	0	137	145	127	135	232	244
B02	212	220	140	148	145	0	127	0	232	259
B03	212	0	148	0	137	145	135	0	232	0
B04	214	220	148	0	137	145	124	127	209	259
B05	212	220	148	0	137	145	127	0	232	244
B06	212	220	140	148	137	145	127	0	232	259
B07	212	0	148	0	137	149	135	0	209	232
B08	212	216	148	0	145	0	127	135	232	0
B09	220	226	136	148	137	145	127	135	232	0
B10	220	0	148	0	145	0	127	135	232	244
B11	212	0	148	0	145	0	135	0	209	0
B12	212	220	148	0	137	145	127	135	232	244
B13	212	0	148	0	137	0	135	0	209	0
B14	212	0	140	148	145	0	127	0	209	259
B15	212	216	148	0	145	0	127	135	209	0
B16	216	220	148	0	137	145	135	0	232	0
B17	216	220	148	0	137	145	135	0	209	0
B18	212	220	148	0	145	149	135	0	209	0
B20	212	220	148	0	137	145	127	135	232	244
B21	220	0	148	0	137	145	127	0	232	244
B22	212	220	148	0	137	145	135	0	209	0
B23	220	226	136	148	137	145	127	0	209	0
B24	212	0	140	148	145	0	127	135	232	259
B25	212	216	148	0	145	0	135	0	209	0
B26	212	220	140	148	137	145	127	135	209	259
B27	220	0	148	0	137	145	127	0	232	244
B28	212	0	148	0	137	0	135	0	209	0
B29	216	220	148	0	137	145	127	135	209	0
B30	212	220	148	0	145	0	127	0	209	244
B31	212	220	148	0	137	145	127	135	209	244
B32	214	220	148	0	137	145	124	135	232	259
B33	212	214	148	0	137	0	124	127	209	259
Worker genotypes
W02	0	0	148	0	137	145	127	135	209	0
W03	212	216	148	0	135	145	127	0	0	0
W04	0	0	146	148	145	149	127	135	0	0
W05	216	220	148	0	0	0	127	0	0	0
W06	0	0	148	0	145	0	135	0	232	0
W09	212	216	148	0	137	145	127	135	209	0
W11	216	220	148	0	135	145	127	135	0	0
W12	212	220	140	148	145	0	127	0	232	0
W13	0	0	136	148	137	145	127	135	209	0
W14	214	220	148	152	135	137	127	135	0	0
W16	0	0	148	0	145	0	127	135	0	0
W17	0	0	148	0	137	145	127	135	209	244
W18	0	0	148	0	137	145	127	135	209	0
W19	0	0	136	148	137	145	127	135	232	0
W21	0	0	136	148	137	145	127	135	232	0
W22	212	0	148	0	137	145	135	0	209	232
W23	0	0	148	0	137	145	127	135	209	244
W24	220	0	148	0	137	145	127	135	209	244
W25	212	220	148	0	137	145	127	0	209	244
W26	212	216	148	0	137	145	135	0	209	0
W27	0	0	148	0	137	145	135	0	209	0
W28	216	220	148	0	137	145	135	0	232	0
W29	212	0	140	148	137	145	127	0	209	259
W30	0	0	148	0	137	149	127	135	209	232
W31	0	0	148	0	137	145	124	127	209	259
W32	212	220	140	148	137	145	127	135	232	0
W33	216	220	140	148	137	145	127	0	0	0
W34	212	218	140	148	145	149	135	0	209	0
W35	216	220	148	0	137	145	127	135	232	0
W36	212	220	148	0	145	0	127	0	209	244
W37	0	0	148	0	137	145	127	135	232	0
W38	216	220	148	0	145	0	135	0	209	0
W39	220	0	148	0	137	145	127	135	0	0
W40	0	0	148	0	137	145	127	135	232	0
W41	212	220	148	0	145	149	135	0	209	232
W42	212	220	148	0	137	145	135	0	209	0
W43	212	220	148	0	145	0	127	0	0	0
W44	0	0	136	148	137	145	127	135	209	0
W45	0	0	148	0	0	0	127	135	232	0
W46	220	226	136	148	137	145	127	0	232	0
W47	212	214	148	0	137	145	124	127	0	0
W48	220	226	136	148	137	145	127	0	232	0
W49	212	216	148	0	145	0	127	135	232	0
W52	212	0	148	0	145	0	135	0	209	0
W53	216	220	148	0	0	0	127	0	209	0
W54	220	0	148	0	137	145	127	0	209	244
W55	212	0	148	0	145	0	127	135	232	0
W56	212	0	140	148	137	145	127	135	232	0
W57	216	220	140	148	135	137	127	0	0	0
W58	212	0	148	0	0	0	127	135	0	0
W59	220	226	140	148	145	165	135	0	232	0
W60	0	0	140	148	135	137	127	0	232	0
W61	216	220	148	0	135	145	127	0	0	0
W62	0	0	148	0	137	145	127	135	0	0
W64	0	0	148	0	135	145	127	135	0	0
W65	212	220	148	0	145	0	127	0	232	244
W66	218	220	146	148	0	0	127	135	0	0
W67	212	226	136	148	137	0	127	135	232	0
W68	216	220	140	148	135	145	127	0	0	0
W69	216	220	148	0	135	145	127	0	232	0
W70	220	226	140	148	145	165	127	135	232	0
W71	0	0	148	0	145	0	127	135	0	0
W72	0	0	136	148	137	145	127	135	209	0
W73	220	226	136	148	145	0	127	0	209	0
W74	212	0	140	148	137	145	127	0	232	259
W75	212	226	136	148	137	145	127	0	232	0
W76	212	220	148	0	137	145	127	135	232	0
W77	216	220	140	148	145	165	127	135	209	0
W78	216	220	136	148	137	145	127	0	209	0
W79	212	216	148	0	137	145	127	0	0	0
W80	0	0	148	0	145	0	127	135	0	0
W82	212	220	148	0	145	0	127	135	0	0
W83	212	220	140	148	137	145	127	135	209	259
W84	212	220	148	0	137	145	127	135	209	244
W85	216	220	148	0	145	0	127	135	209	0
W86	212	220	148	0	145	0	135	0	209	0
W87	0	0	148	0	145	0	127	135	0	0
W91	0	0	148	0	137	145	135	0	232	0

## Sheet: Colony 5
Queen Genotype
	B124		A88		A24		Ap43		Ap81		A113
	212	216	136	148	92	100	135	165	127	135	214	220
Queen genotypes split A
A01	212	0	148	0	92	0	137	0	127	0	220	0
A02	212	0	140	0	100	0	137	0	135	0	220	0
A03	0	0	148	0	92	0	137	0	127	0	216	0
A04	212	0	148	0	92	0	165	0	135	157	214	0
A06	212	0	146	148	100	102	135	165	127	135	214	220
A07	212	0	140	148	100	102	137	145	127	0	214	234
A08	212	0	140	152	0	0	137	145	135	0	220	0
A09	212	220	148	152	92	102	137	165	127	135	214	0
A10	212	0	140	152	92	102	137	145	127	135	214	234
A11	216	0	140	0	92	0	165	0	135	0	0	0
A12	212	216	146	148	92	102	135	137	135	0	220	0
A13	212	0	0	0	100	102	135	165	127	135	214	220
A14	212	0	140	0	100	0	165	0	127	0	220	0
A16	0	0	0	0	92	0	137	0	127	0	220	0
A17	212	0	148	0	100	0	137	0	135	0	220	0
A18	216	0	148	0	100	0	137	0	127	0	220	0
A20	212	216	140	148	92	100	145	165	127	135	216	220
A21	212	216	136	148	100	102	137	0	127	135	214	220
A22	212	216	148	0	92	102	145	165	127	135	214	220
A23	212	216	140	148	100	102	145	165	127	135	214	234
A24	212	216	148	0	100	102	135	165	135	0	214	220
A25	216	0	148	152	100	0	137	165	127	135	220	222
A26	212	0	146	148	100	102	135	137	127	135	220	0
A27	216	0	148	0	92	0	137	0	135	157	214	0
A29	212	0	140	152	92	100	137	145	127	135	220	0
A30	212	0	140	152	100	0	145	165	127	135	220	0
A31	212	216	140	148	92	100	137	145	127	135	216	220
A33	212	216	148	152	92	102	145	165	135	0	214	220
A34	216	218	148	152	92	100	137	143	135	0	202	214
A36	212	0	140	148	92	100	145	165	127	0	214	216
A39	212	216	0	0	100	102	135	137	135	0	220	0
A40	212	0	0	0	100	0	165	0	127	157	214	0
A41	212	0	146	148	100	102	135	165	127	135	214	220
A42	212	0	0	0	92	102	135	165	127	135	220	0
A43	212	216	148	152	92	102	149	165	135	157	220	0
A44	212	0	148	152	92	100	143	165	127	135	220	0
A45	212	216	140	152	92	102	145	165	127	135	216	220
A46	212	0	148	152	92	0	145	165	135	0	214	0
A47	212	216	140	152	92	100	145	165	135	157	220	0
A48	212	0	140	148	100	0	145	165	127	135	214	220
A49	212	0	140	148	100	0	137	145	135	0	214	220
A50	212	0	148	0	92	102	135	137	135	0	214	220
A51	212	0	148	0	100	0	165	0	127	0	214	0
A52	212	216	140	152	92	100	137	145	127	157	214	216
A53	216	0	148	152	100	102	137	145	127	135	214	220
A55	212	216	148	152	92	100	143	165	135	0	220	0
A56	212	216	140	152	92	100	137	145	127	135	214	216
A57	216	0	0	0	100	0	165	0	135	157	220	0
A58	212	216	148	152	92	0	143	165	135	0	214	220
A59	212	0	140	148	92	102	145	165	127	135	220	234
A60	212	0	148	0	92	0	137	143	127	135	220	0
A61	212	0	140	148	100	0	137	145	135	0	214	220
A63	212	0	140	148	100	0	137	145	135	157	220	0
A64	212	216	140	148	100	0	137	145	127	135	220	0
Queen genotypes split B
B01	212	216	136	148	100	102	137	0	127	135	214	220
B02	0	0	148	0	92	102	0	0	127	135	214	220
B03	212	0	140	148	92	102	137	145	127	135	220	234
B04	212	216	148	0	100	102	149	165	135	157	214	220
B05	216	0	136	148	92	102	137	0	127	135	214	220
B07	212	216	148	152	92	100	143	165	127	135	214	220
B09	212	0	148	152	92	102	137	149	127	135	220	0
B10	212	220	148	152	92	102	137	165	127	135	214	0
B11	212	0	146	148	92	102	135	137	135	157	220	0
B12	212	0	148	152	92	100	137	145	127	135	214	220
B13	212	216	140	152	100	102	145	165	127	0	214	216
B14	212	0	140	0	100	0	137	0	127	0	214	0
B15	216	0	140	148	92	102	137	145	127	0	214	216
B16	212	216	140	152	100	0	137	145	127	135	214	216
B17	216	220	148	152	100	102	137	0	135	0	214	0
B18	212	220	148	0	92	102	137	165	127	135	214	220
B19	212	216	0	0	92	102	135	137	135	0	220	0
B20	212	0	140	152	92	100	137	145	127	135	214	216
B21	212	0	146	148	100	102	135	137	135	157	220	0
B23	212	220	148	152	92	0	137	0	127	0	216	220
B25	216	0	148	152	92	102	137	145	135	0	214	220
B26	216	0	148	152	92	102	145	165	135	0	214	220
B27	212	216	148	152	100	102	149	165	127	135	220	0
B28	212	216	148	152	92	102	149	165	135	157	214	220
B29	212	0	140	148	92	100	137	145	135	0	214	220
B30	212	216	0	0	92	100	137	0	127	135	214	222
B31	212	216	148	0	92	102	137	145	127	135	214	0
B32	212	0	0	0	92	102	135	137	135	0	214	220
B33	212	0	140	152	100	0	145	165	135	157	220	0
B34	212	0	148	0	92	0	137	143	127	135	220	0
B35	212	0	136	148	92	102	137	143	135	0	214	220
B36	212	216	148	152	92	100	143	165	127	135	214	220
B38	212	0	148	0	100	0	165	0	127	0	220	0
B39	216	220	148	152	92	0	137	0	127	135	216	220
B40	212	0	0	0	100	0	165	0	135	0	220	0
B41	216	218	148	152	92	0	137	143	127	135	202	220
B42	212	0	140	148	92	102	137	145	127	0	220	234
B43	216	0	136	140	92	100	137	149	135	0	220	0
B44	216	0	148	0	100	102	145	165	127	135	214	220
B45	212	0	140	148	92	100	137	145	135	0	214	220
B46	216	218	140	148	92	102	145	165	127	135	214	220
B47	212	216	148	152	92	100	137	0	127	135	220	222
B48	212	0	148	0	92	102	137	149	127	135	214	220
B49	212	216	140	148	92	100	145	165	135	0	220	0
B50	212	0	148	152	100	102	135	137	135	0	214	220
B51	216	0	148	152	100	102	145	165	135	157	214	0
B52	212	216	140	152	100	0	145	165	127	135	214	220
B53	212	0	140	152	100	0	145	165	127	135	214	220
B54	216	220	148	152	92	100	137	0	127	135	214	216
B55	212	0	140	152	100	0	137	145	127	135	214	220
B57	212	0	136	148	92	102	137	143	135	157	214	220
B58	212	216	148	152	92	102	145	165	135	0	214	0
B59	212	0	148	152	92	0	143	165	127	135	214	220
B60	216	0	148	0	92	102	137	145	127	135	214	0
B61	212	0	148	0	92	0	137	143	135	0	214	220
B62	212	216	140	148	100	0	137	145	135	157	214	220
B63	212	216	140	152	100	0	137	145	127	135	220	0
B64	216	0	140	0	100	0	137	0	135	0	220	0
B65	216	218	140	152	92	102	137	145	127	135	220	0
B66	212	216	140	148	100	102	145	165	127	157	220	234
B67	212	216	148	0	100	102	135	137	135	157	214	0
B68	212	0	140	148	92	100	145	165	127	135	214	220
B69	212	0	140	148	100	0	137	145	127	135	214	220
B70	216	220	148	0	92	102	137	165	127	135	214	0
B71	216	220	148	0	92	102	137	165	127	135	214	0
B72	212	0	140	152	92	100	137	145	127	135	220	0
B73	212	216	140	152	100	0	145	165	135	0	214	220
B74	0	0	148	0	100	102	0	0	135	0	0	0
B76	212	216	140	148	100	0	145	165	135	0	220	0
B77	212	0	140	148	92	100	137	145	127	135	220	0
B78	212	0	140	152	100	0	137	145	135	0	220	0
B79	212	216	148	152	92	102	137	145	135	0	214	220
B80	0	0	148	152	92	0	143	165	127	135	202	214
B81	212	0	148	0	92	102	135	137	127	135	214	0
B82	212	0	0	0	100	102	135	137	127	135	220	0
B83	216	0	0	0	92	102	137	145	127	0	0	0
B84	212	0	148	152	92	102	137	149	127	135	214	220
B85	212	0	148	152	92	0	137	145	135	157	214	0
B87	212	0	0	0	92	102	135	137	127	135	214	220
B88	212	220	148	0	92	0	137	165	127	135	214	216
B89	212	0	148	0	100	102	135	137	127	135	214	220
Worker genotypes
W01	212	0	140	148	100	0	145	165	127	135	214	220
W02	212	216	140	152	92	102	145	165	135	0	214	220
W03	212	216	140	152	92	100	137	145	127	135	214	220
W04	212	0	148	152	92	0	137	143	135	0	214	220
W05	216	0	140	148	92	102	145	165	127	0	214	216
W06	212	216	140	148	100	0	137	145	135	0	214	220
W07	212	216	140	148	92	100	145	165	127	135	220	0
W08	212	0	140	148	92	100	137	145	127	135	214	220
W09	212	216	140	148	92	100	137	145	127	135	214	220
W10	212	0	148	152	92	102	135	165	127	135	214	0
W11	212	0	140	148	100	0	137	145	135	0	220	0
W12	212	216	140	148	92	100	137	145	135	157	220	0
W13	212	0	140	152	100	0	145	165	135	0	214	220
W14	212	0	140	148	92	100	145	165	135	0	214	220
W15	212	216	140	148	92	100	145	165	127	135	214	220
W16	212	0	140	152	100	0	137	145	135	0	214	220
W17	212	216	140	148	100	0	137	145	127	135	220	0
W18	212	216	140	148	92	100	137	145	135	0	214	220
W19	212	216	148	0	0	0	143	165	0	0	214	220
W20	212	0	140	152	92	100	145	165	135	0	214	220
W21	212	216	140	148	92	100	145	165	135	0	214	220
W22	212	216	140	148	92	100	137	145	135	0	220	0
W23	212	0	140	152	100	0	137	145	135	0	214	220
W24	212	0	140	148	92	100	145	165	127	135	220	0
W26	212	0	140	148	92	100	137	145	135	0	214	220
W27	212	216	140	148	100	0	137	145	135	0	220	0
W28	212	216	140	148	92	100	137	145	135	157	214	220
W29	212	0	140	148	92	100	145	165	135	0	214	220
W30	212	216	148	0	92	100	143	165	0	0	214	220
W31	212	216	148	0	100	102	135	137	127	135	214	0
W32	212	0	140	148	92	100	137	145	127	135	220	0
W33	212	0	148	152	100	102	135	137	135	0	214	220
W34	212	0	140	148	92	100	137	145	127	135	220	0
W35	212	0	140	152	100	0	145	165	127	135	220	0
W36	212	0	140	152	92	100	145	165	127	135	214	220
W37	212	0	140	148	92	100	137	145	127	135	220	0
W38	212	216	140	152	92	100	137	145	127	135	220	0
W39	212	216	140	152	100	102	145	165	127	135	214	216
W40	212	216	140	148	100	0	137	145	135	157	214	220
W41	212	0	148	152	92	100	143	165	135	0	220	0
W42	212	216	140	148	92	100	145	165	135	157	220	0
W43	212	216	140	152	92	100	137	145	135	0	214	220
W44	212	0	140	148	100	0	137	145	127	135	214	220
W45	212	0	140	148	100	0	145	165	127	135	214	220
W46	212	0	140	148	92	100	145	165	127	135	214	220
W47	212	216	140	148	100	0	137	145	127	135	220	0
W48	212	0	140	148	92	100	145	165	135	0	220	0
W49	212	216	148	0	92	0	143	165	135	0	214	220
W50	212	216	140	152	100	0	137	145	135	0	214	220
W51	212	0	148	152	92	0	143	165	127	135	220	0
W52	212	216	140	148	92	100	145	165	135	157	214	220
W53	212	0	140	152	92	100	145	165	135	0	214	220
W54	212	218	148	0	92	0	137	143	135	0	202	214
W55	212	0	140	152	100	0	137	145	127	135	214	220
W56	212	216	148	0	100	102	137	149	135	0	220	0
W57	0	0	140	148	92	100	0	0	127	135	220	0
W59	212	216	140	152	92	100	145	165	135	0	220	0
W60	212	216	140	148	92	100	145	165	135	0	214	220
W61	212	216	140	148	92	100	137	145	135	157	220	0
W62	212	0	148	152	92	100	143	165	135	0	214	220
W63	212	0	140	152	100	0	145	165	127	135	220	0
W64	212	0	140	152	92	100	145	165	135	157	214	220
W65	212	216	140	152	0	0	145	165	0	0	0	0
W66	212	216	140	148	92	100	145	165	135	0	220	0
W67	212	0	148	0	92	0	137	143	127	135	220	0
W68	212	216	140	152	92	100	145	165	127	135	220	0
W69	212	216	140	152	92	100	137	145	127	135	214	220
W70	212	216	140	152	100	102	137	145	127	135	214	216
W71	212	216	148	152	92	100	143	165	127	135	220	0
W72	212	0	140	152	92	100	145	165	135	0	220	0
W73	212	0	148	0	92	100	137	143	127	135	220	0
W74	212	0	140	148	92	100	145	165	135	0	214	220
W75	212	216	148	0	92	100	143	165	135	0	220	0
W76	212	218	148	0	92	0	143	165	127	135	202	220
W77	212	216	140	148	100	0	145	165	135	0	214	220
W78	212	216	140	148	92	100	137	145	135	0	214	220
W79	212	0	140	148	100	0	137	145	127	135	214	220
W80	212	0	140	148	100	0	145	165	127	135	214	220
W81	212	0	140	152	92	100	137	145	127	135	214	220
W82	212	216	140	152	92	100	145	165	135	0	220	0
W83	212	0	140	152	92	100	145	165	127	135	214	220
W84	212	0	148	0	100	102	149	165	135	0	214	220
W85	212	0	140	148	92	100	145	165	127	135	214	220
W86	212	0	140	148	92	100	145	165	127	135	220	0
W87	212	0	140	152	100	0	137	145	127	135	214	220
W88	212	216	140	148	100	102	145	165	127	157	216	220
W89	212	0	140	152	92	100	137	145	127	135	220	0
W90	212	216	140	152	100	0	145	165	135	0	214	220
W91	212	0	140	152	100	0	137	145	135	157	220	0
W92	212	0	140	152	92	100	145	165	127	135	220	0
W93	212	216	148	0	100	102	137	149	135	0	220	0
W94	212	216	140	148	100	0	145	165	135	157	220	0
W95	212	216	140	148	92	102	145	165	127	0	214	216
W96	212	216	140	148	100	0	137	145	127	135	214	220

## Sheet: Colony 6
Queen genotype
	A113		A24		A88		Ap43		Ap81		ApJC2		B124
	220	220	102	102	148	148	135	143	127	127	174	186	216	220
Queen genotypes split A
A01	208	220	0	0	148	152	143	0	127	135	174	186	0	0
A02	214	220	92	102	148	0	135	165	127	0	186	0	216	220
A03	214	220	92	102	148	0	143	165	127	0	186	0	216	220
A04	214	220	92	102	148	0	143	165	127	0	186	0	220	0
A05	212	220	92	102	148	0	135	165	127	0	186	219	220	0
A06	220	0	92	102	148	0	135	137	127	0	186	0	212	220
A07	220	0	92	102	146	148	143	149	127	135	186	190	216	218
A08	214	220	92	102	148	0	143	165	127	0	186	0	216	220
A09	214	220	92	102	148	0	143	165	127	0	174	186	220	0
A10	214	220	92	102	148	0	135	165	127	0	186	0	220	0
A11	214	220	92	102	148	0	143	165	127	0	174	186	216	220
A12	220	0	92	102	140	148	135	137	127	0	174	0	216	220
A13	220	0	92	102	146	148	143	149	127	135	174	190	218	220
A14	214	220	92	102	148	0	143	165	127	0	186	0	216	220
A15	214	220	92	102	148	0	143	165	127	0	174	186	220	0
A16	214	220	92	102	148	0	143	165	127	0	186	0	216	220
A17	214	220	92	102	148	0	143	165	127	0	174	186	220	0
A18	214	220	92	102	148	0	135	165	127	0	0	0	220	0
A19	220	0	92	102	146	148	143	149	127	135	174	190	218	220
A20	214	220	92	102	148	0	135	165	127	0	186	0	216	220
A21	214	220	92	102	148	0	135	165	127	0	174	186	220	0
A22	214	220	92	102	148	0	135	165	127	0	186	0	220	0
A23	220	0	92	102	148	0	135	143	127	135	186	0	214	216
A24	214	220	92	102	148	0	135	165	127	0	186	0	220	0
A25	220	0	92	102	148	0	135	137	127	0	174	186	212	220
A27	214	220	92	102	148	0	143	165	127	0	174	186	216	220
A28	214	220	92	102	148	0	143	165	127	0	186	0	220	0
A29	214	220	92	102	148	0	143	165	127	0	186	0	220	0
A30	214	220	92	102	148	0	135	165	127	0	174	186	216	220
A31	214	220	92	102	148	0	143	165	127	0	174	186	216	220
A32	220	0	92	102	146	148	135	149	127	135	174	190	216	218
A33	214	220	92	102	148	0	135	165	127	0	174	186	216	220
A34	214	220	92	102	148	0	143	165	127	0	174	186	220	0
A35	220	0	100	102	138	148	143	145	127	0	182	186	214	220
A36	220	0	100	102	148	0	135	145	127	135	186	0	216	0
A37	220	0	100	102	138	148	143	145	127	0	174	182	0	0
A38	220	0	100	102	0	0	143	0	127	135	186	0	0	0
A39	208	220	100	102	148	152	137	143	127	135	186	0	0	0
A40	220	0	100	102	148	0	135	145	127	135	186	0	216	0
A41	208	220	100	102	148	152	137	143	127	135	0	0	212	220
A42	220	0	100	102	138	148	143	145	127	0	182	186	214	216
A43	220	0	100	102	138	148	135	145	127	0	174	182	214	220
A44	220	0	100	102	138	148	135	145	127	0	182	186	214	216
A45	220	0	100	102	138	148	135	145	127	0	182	186	214	216
A46	220	226	102	0	148	0	135	145	127	135	174	186	216	220
A47	220	0	102	0	148	0	143	0	127	135	174	0	0	0
A48	220	0	102	0	148	0	143	145	127	135	178	186	212	216
A49	220	0	102	0	140	148	135	143	127	0	178	186	216	0
A50	214	220	102	0	140	148	137	143	127	0	186	0	216	220
A51	220	224	102	0	148	0	135	145	127	135	170	186	216	218
A52	220	224	102	0	148	0	135	145	127	135	186	0	216	218
A53	214	220	102	0	140	148	135	137	127	0	186	0	220	0
A54	214	220	102	0	148	0	135	137	127	0	174	0	212	220
A55	220	0	102	0	148	0	143	0	127	135	174	0	0	0
A56	220	0	102	0	148	0	143	0	127	135	174	186	212	220
A57	220	0	102	0	148	0	135	143	127	135	174	186	212	220
A58	214	220	102	0	140	148	135	145	127	0	174	182	216	0
A59	220	226	102	0	148	0	135	145	127	135	186	0	216	0
A60	214	220	102	0	140	148	137	143	127	0	186	0	216	220
A61	220	0	102	0	148	0	135	145	127	135	178	186	212	220
A62	214	220	102	0	140	148	135	137	127	0	186	0	220	0
A64	220	226	102	0	148	0	143	145	127	135	174	186	216	220
A65	220	0	102	0	148	0	143	0	127	135	174	0	212	216
A66	214	220	102	0	140	148	137	143	127	0	174	186	216	220
A67	214	220	102	0	140	148	143	145	127	0	0	0	216	0
A68	220	222	102	0	140	148	143	0	127	0	174	186	216	220
A70	214	220	102	0	140	148	135	143	127	0	174	186	220	0
A71	220	226	102	0	148	0	135	145	127	135	174	186	216	220
A72	220	0	102	0	148	0	135	143	127	135	174	186	212	220
A73	220	226	102	0	148	0	135	145	127	135	186	0	216	220
A74	214	220	102	0	140	148	143	145	127	0	0	0	216	220
A75	220	0	102	0	148	0	143	0	127	135	174	0	212	220
A76	214	220	102	0	140	148	135	145	127	0	0	0	216	0
A77	220	0	102	0	148	0	135	143	127	135	174	0	212	220
A78	220	0	102	0	148	0	135	143	127	135	174	0	212	220
A79	214	220	102	0	140	148	137	143	127	0	186	0	220	0
A81	214	220	102	0	140	148	135	137	127	0	174	186	216	220
A82	220	0	102	0	148	0	143	0	127	135	174	0	212	220
Queen genotypes split B
B01	214	220	102	0	140	148	137	143	127	0	186	0	220	0
B02	220	226	102	0	148	0	135	145	127	135	174	178	212	216
B03	214	220	102	0	140	148	143	145	127	0	182	186	216	220
B04	214	220	102	0	140	148	135	0	127	0	174	186	216	220
B06	214	220	102	0	140	148	143	145	127	0	182	186	216	220
B07	220	0	102	0	148	0	135	143	127	135	174	186	212	216
B08	220	0	102	0	148	0	143	0	127	135	174	0	212	220
B09	214	220	102	0	140	148	137	143	127	0	186	0	216	220
B10	220	0	102	0	148	0	143	0	127	135	174	219	212	216
B11	214	220	102	0	140	148	137	143	127	0	174	186	220	0
B12	214	220	102	0	140	148	137	143	127	0	186	0	216	220
B13	220	0	102	0	148	0	143	0	127	135	174	186	212	220
B14	220	226	102	0	148	0	135	145	127	135	174	186	216	0
B15	220	226	102	0	148	0	135	145	127	135	174	186	216	0
B16	214	220	102	0	148	0	137	143	127	0	174	0	212	220
B17	214	220	102	0	140	148	135	137	127	0	174	186	216	220
B18	214	220	102	0	140	148	137	143	127	0	174	186	216	220
B19	214	220	92	102	148	0	143	165	127	0	174	186	216	220
B20	220	0	92	102	148	0	135	137	127	0	186	0	212	216
B21	214	220	92	102	148	0	143	165	127	0	174	186	220	0
B22	214	220	92	102	148	0	135	165	127	0	174	186	216	220
B23	214	220	92	102	148	0	143	165	127	0	186	0	220	0
B24	220	0	92	102	148	0	143	0	127	135	186	0	0	0
B25	220	0	92	102	148	0	135	0	127	0	186	0	212	220
B26	220	0	92	102	148	0	137	143	127	0	174	186	212	216
B27	214	220	92	102	148	0	135	165	127	0	186	0	216	220
B28	214	220	92	102	148	0	135	165	127	0	174	186	220	0
B29	214	220	92	102	148	0	143	165	127	0	174	186	220	0
B30	214	220	92	102	148	0	143	165	127	0	174	186	220	0
B31	214	220	92	102	148	0	143	165	127	0	170	186	212	220
B32	214	220	92	102	148	0	143	165	127	0	186	0	0	0
B33	214	220	92	102	140	148	143	145	127	135	182	186	212	216
B34	214	220	92	102	136	148	135	143	127	135	174	186	212	216
B35	214	220	92	102	148	0	143	149	127	135	174	182	212	216
B36	214	220	92	102	148	0	135	145	127	135	174	186	214	216
B37	220	0	92	102	148	0	135	145	127	135	174	186	216	220
B38	214	220	92	102	148	0	143	165	127	148	174	186	216	220
B39	220	0	92	102	148	0	135	143	127	0	186	0	212	220
B40	214	220	92	102	148	0	143	165	127	0	174	186	216	220
B41	214	220	92	102	148	0	143	165	127	0	174	186	220	0
B43	214	220	92	102	148	0	143	165	127	0	186	0	220	0
B44	214	220	92	102	148	0	135	165	127	0	174	186	216	220
B45	220	0	92	102	146	148	135	149	127	135	174	190	216	218
B46	214	220	92	102	148	0	135	165	127	0	174	186	220	0
B47	214	220	92	102	148	0	135	165	127	0	174	186	220	0
B48	220	0	92	102	148	0	135	143	127	135	186	0	214	220
B49	220	0	92	102	148	0	137	143	127	0	186	0	0	0
B50	220	0	92	102	148	0	143	0	127	135	174	186	214	220
B51	220	0	100	102	148	0	143	145	127	135	174	186	216	220
B52	208	220	100	102	148	152	137	143	127	135	186	0	214	216
B53	0	0	100	102	0	0	0	0	127	135	174	186	0	0
B54	208	220	100	102	148	152	137	143	127	135	174	186	214	216
B55	208	220	100	102	148	152	135	137	127	135	174	186	214	220
B56	220	0	100	102	138	148	135	145	127	0	182	186	214	220
B57	208	220	100	102	148	152	137	143	127	135	186	0	212	220
B58	220	0	100	102	148	0	143	145	127	135	174	186	216	0
B59	208	220	100	102	0	0	143	0	127	135	186	0	0	0
B60	220	226	100	102	148	0	135	145	127	135	174	186	216	0
B62	214	220	100	102	148	0	135	145	127	0	174	186	212	216
B63	208	220	100	102	148	152	137	143	127	135	186	0	214	216
B64	220	0	100	102	148	0	143	145	127	135	186	0	216	0
Worker genotypes
W01	208	220	100	102	148	152	135	137	127	135	186	0	212	220
W02	220	0	100	102	148	0	143	145	127	135	186	0	216	0
W03	208	220	100	102	148	152	137	143	127	135	174	186	214	216
W04	220	0	100	102	148	0	135	145	127	135	186	0	216	220
W05	208	220	100	102	148	152	137	143	127	135	186	0	214	216
W06	220	0	100	102	138	148	143	145	127	0	174	182	214	216
W07	220	226	102	0	148	0	143	145	127	135	186	0	216	0
W08	220	222	102	0	146	148	135	143	127	0	174	0	216	0
W09	220	0	102	0	140	148	135	143	127	0	174	178	216	0
W10	220	222	102	0	146	148	135	143	127	0	174	0	216	0
W11	220	0	102	0	148	0	135	143	127	135	174	186	212	216
W12	220	226	102	0	148	0	143	145	127	135	186	0	216	220
W13	220	0	102	0	148	0	143	0	127	135	174	186	212	216
W14	0	0	102	0	0	0	0	0	127	0	174	0	0	0
W15	220	0	102	0	148	0	135	145	127	135	178	186	212	216
W16	220	0	102	0	148	0	135	145	127	135	178	186	212	220
W17	220	0	102	0	148	0	135	149	127	0	174	186	216	0
W18	214	220	102	0	140	148	137	143	127	0	174	186	220	0
W19	220	226	102	0	148	0	135	145	127	135	174	186	216	0
W20	220	0	102	0	0	0	135	145	127	135	174	178	0	0
W21	220	0	102	0	148	0	135	0	127	0	174	0	216	0
W22	220	0	102	0	148	0	135	145	127	135	178	186	212	220
W23	220	0	102	0	148	0	135	143	127	135	174	186	0	0
W24	220	0	102	0	148	0	135	145	127	135	174	178	212	220
W25	220	0	102	0	148	0	135	0	127	0	186	0	220	0
W26	214	220	102	0	140	148	137	143	127	0	186	0	220	0
W27	212	220	102	0	140	148	143	145	127	0	174	182	216	220
W28	220	226	102	0	148	0	143	145	127	135	186	0	216	220
W29	220	222	102	0	146	148	135	143	127	0	174	0	216	220
W30	220	0	102	0	148	0	143	0	127	0	186	0	216	0
W31	0	0	102	0	0	0	0	0	127	0	170	186	0	0
W32	214	220	102	0	140	148	135	137	127	0	174	186	220	0
W33	214	220	102	0	140	148	135	145	127	0	174	182	216	0
W34	220	222	102	0	148	0	143	149	127	0	174	0	216	0
W35	220	0	102	0	148	0	135	145	127	135	178	186	212	216
W36	214	220	102	0	140	148	135	145	127	0	174	182	216	220
W37	220	226	102	0	148	0	135	145	127	135	186	0	216	0
W38	220	222	102	0	140	148	135	143	127	0	174	0	216	0
W39	220	228	102	0	136	0	135	143	127	135	186	0	0	0
W40	214	220	102	0	148	0	135	137	127	0	174	0	212	220
W41	220	0	102	0	148	0	135	0	127	0	174	0	216	0
W42	220	222	102	0	140	148	143	0	127	0	174	186	216	220
W43	220	0	102	0	148	0	143	0	127	0	186	0	220	0
W44	214	220	102	0	140	148	137	143	127	0	174	186	220	0
W45	220	0	102	0	148	0	135	0	127	0	174	0	216	0
W46	220	0	102	0	148	0	135	0	127	0	186	0	220	0
W47	220	0	102	0	148	0	143	0	127	0	186	0	220	0
W48	220	222	102	0	146	148	143	0	127	0	174	186	216	0
W49	214	220	102	0	140	148	143	145	127	0	182	186	216	220
W50	220	0	102	0	148	0	135	0	127	0	186	0	220	0
W51	214	220	102	0	140	148	137	143	127	0	186	0	220	0
W52	220	0	102	0	0	0	135	143	127	0	174	0	0	0
W53	220	226	102	0	148	0	135	145	127	135	174	178	212	220
W54	220	0	102	0	148	0	143	0	127	0	186	0	216	0
W55	220	0	102	0	148	0	135	0	127	0	186	0	220	0
W56	220	0	102	0	148	0	135	0	127	0	186	0	220	0
W57	220	222	102	0	148	0	135	149	127	0	174	0	216	220
W58	214	220	102	0	140	148	135	145	127	0	174	182	216	220
W59	220	0	102	0	148	0	143	145	127	135	178	186	212	220
W60	220	0	102	0	148	0	135	0	127	0	186	0	220	0
W61	220	224	102	0	148	0	143	145	127	135	186	0	216	220
W62	220	0	102	0	148	0	135	0	127	0	174	0	216	0
W63	220	0	102	0	148	0	143	0	127	135	174	0	212	216
W64	220	0	102	0	148	0	135	0	127	0	186	0	218	220
W65	220	222	102	0	140	148	143	0	127	0	174	186	216	220
W66	220	222	102	0	140	148	143	0	127	0	174	186	216	0
W67	220	222	102	0	146	148	143	0	127	0	174	0	216	220
W68	220	0	102	0	148	0	143	0	127	0	186	0	216	0
W69	220	222	102	0	146	148	143	0	127	0	174	186	216	220
W70	220	0	102	0	148	0	135	145	127	135	174	178	212	220
W71	214	220	102	0	140	148	143	145	127	0	174	182	216	0
W72	220	0	102	0	148	0	143	0	127	148	174	0	220	0
W73	214	220	102	0	140	148	143	145	127	0	174	182	216	220
W74	220	0	102	0	148	0	135	0	127	0	174	0	220	0
W75	220	226	102	0	148	0	135	145	127	139	186	0	212	216
W76	220	222	102	0	140	148	135	143	127	0	174	0	216	0
W77	220	0	102	0	148	0	135	0	127	0	186	0	216	0
W78	220	222	102	0	140	148	135	143	127	0	174	0	216	0
W79	220	226	102	0	148	0	135	145	127	135	174	178	212	220
W80	220	226	102	0	148	0	135	145	127	135	186	0	216	220
W81	214	220	102	0	140	148	137	143	127	0	186	0	220	0
W82	220	226	102	0	148	0	143	145	127	135	174	178	212	220
W83	220	0	102	0	148	0	143	0	127	0	174	0	216	0
W84	220	0	102	0	148	0	135	0	127	0	186	0	216	0
W85	220	222	102	0	148	0	135	149	127	0	174	186	216	220
W86	220	222	102	0	146	148	143	0	127	0	174	186	216	220
W87	220	0	102	0	148	0	135	145	127	135	174	178	212	216
W88	214	220	102	0	140	148	135	145	127	0	182	186	216	220
W89	220	222	102	0	148	0	135	149	127	0	174	186	216	220
W90	220	222	102	0	148	0	135	149	127	0	174	186	216	0
W91	214	220	102	0	140	148	135	145	127	0	182	186	216	0
W92	214	220	102	0	148	0	135	137	127	0	174	0	212	216
W93	220	222	102	0	148	0	135	149	127	0	174	0	216	220
W94	220	226	102	0	148	0	143	145	127	135	174	178	212	216
W95	220	0	102	0	140	148	143	0	127	0	174	178	216	0
W96	220	0	102	0	148	0	143	0	127	0	174	0	0	0
